# Supplementary material for: Clinical significance of stromal ER and PR expression in periampullary adenocarcinoma
Source: Biomark Res. 2019 Nov 19;7:26. doi: 10.1186/s40364-019-0176-9 (PMC6862740; doi:10.1186/s40364-019-0176-9)
Supplement: Supplementary file 1 — Additional file 1: Data 1. Specification of the targeted gene panel, showing types of mutations and tumor morphology in each case for every 70 genes sequenced. [file 40364_2019_176_MOESM1_ESM.xlsx]

## Sheet: Supplementary DS
Assay	Morphology	AKT1	AKT2	AKT3	ALK	ANKRD17	APC	ATRIP,TREX1	BCL2L13	BRAF	CCND1	CDH1	CDKN2A	CTNNB1	DDR2	EAPP	EGFR	EIF4EBP1	ERBB2	ERBB3	ERBB4	ESR1	FBXW7	FGFR1	FGFR2	FGFR3	FOXL2	GATA3	G0Q	G0S	H6PD	HMGN4	KANK1	KEAP1	KIAA1217	KIT	KRAS	MAP2K1	MAP2K2	MAP3K1	MEF2A	MET	MSH6	MYC	N/A	NF1	NF1P2	NFE2L2	NOTCH1
100P	PB	0	0	0	0	0	0	0	0	0	0	0	0	0	0	0	0	0	0	0	0	0	0	0	0	0	0	0	0	0	0	0	0	0	0	0	0	0	0	0	0	0	0	0	0	0	0	c.83_84dupTA : p.Asp29Ter	0
102P	I	0	0	0	0	0	c.4423_4427delGCAGT : p.Ala1475SerfsTer10 & c.4473delT : p.Phe1491LeufsTer16	0	0	0	0	0	0	0	0	0	0	0	0	0	0	0	0	0	0	0	0	0	0	0	0	0	0	0	0	0	c.34G>A : p.Gly12Ser	0	0	0	0	0	0	0	0	0	0	0	0
103P	I	0	0	0	0	0	0	0	0	0	0	0	0	0	0	0	0	0	0	0	0	0	0	0	0	0	0	0	0	0	0	0	0	0	0	0	0	0	0	0	0	0	0	0	0	0	0	0	0
105P	I	0	0	0	0	0	0	0	0	0	0	0	0	0	0	0	0	0	0	c.889G>T : p.Asp297Tyr	0	0	0	0	0	0	0	0	0	0	0	0	0	0	0	0	0	0	0	0	0	0	0	0	0	c.1841delA : p.Asn614IlefsTer17	0	0	0
106P	PB	0	0	0	0	0	0	0	0	0	0	0	0	0	0	0	0	0	0	0	0	0	0	0	0	0	0	0	0	0	0	0	0	0	0	0	0	0	0	0	0	0	0	0	0	0	0	0	0
107P	PB	0	0	0	0	0	0	0	0	0	0	0	00:00:00	0	0	0	0	0	0	0	0	0	0	0	0	0	0	0	0	0	0	0	0	0	0	0	c.35G>A : p.Gly12Asp	0	0	0	0	0	0	0	0	0	0	0	0
108P	PB	0	0	0	0	0	0	0	0	0	0	0	0	0	0	0	0	0	0	0	0	0	0	0	0	0	0	0	0	0	0	0	0	0	0	0	0	0	0	0	0	0	0	0	0	0	0	0	0
109P	I	0	0	0	0	0	c.4666dupA : p.Thr1556AsnfsTer3	0	0	0	0	0	0	0	0	0	0	0	0	c.985A>G : p.Lys329Glu	0	0	0	0	0	0	0	0	0	0	0	0	0	0	0	0	c.38G>A : p.Gly13Asp	0	0	0	0	0	0	0	0	0	0	0	0
110P	I	0	0	0	0	0	0	0	0	0	0	0	0	0	0	0	0	0	0	0	0	0	0	0	0	0	0	0	0	0	0	0	0	0	0	0	0	0	0	0	0	0	0	0	0	0	0	0	0
111P	I	0	0	0	0	0	0	0	0	0	0	0	0	0	0	0	0	0	0	c.555delC : p.Cys186ValfsTer20 & c.695C>T : p.Ala232Val	0	0	0	0	0	0	0	0	0	0	0	0	0	0	0	0	0	0	c.370G>A : p.Glu124Lys	0	0	0	0	0	0	0	0	0	0
112P	I	0	0	0	0	0	0	0	0	0	0	0	0	0	0	0	0	0	0	0	0	0	0	0	0	0	0	0	0	0	0	0	0	0	0	0	0	0	0	0	0	0	0	0	0	c.2156_2158delTCCinsCCT : p.IleArg719ThrTrp & c.2156T>C : p.Ile719Thr & c.2158C>T : p.Arg720Trp	0	0	0
113P	PB	0	0	0	0	0	0	0	0	0	0	0	0	0	0	0	0	0	0	c.1469G>A : p.Arg490His	0	0	0	0	0	0	0	0	0	0	0	0	0	0	0	0	c.35G>A : p.Gly12Asp	0	0	0	0	0	0	0	0	0	0	0	0
114P	I	0	0	0	0	0	0	0	0	0	0	0	0	0	0	0	0	0	0	0	0	0	0	0	0	0	0	0	0	0	0	0	0	0	0	0	0	0	0	c.2824delA : p.Thr942GlnfsTer26 & c.2824A>T : p.Thr942Ser	0	0	0	0	0	0	0	0	0
116P	I	0	0	0	0	0	0	0	0	0	0	0	0	0	0	0	0	0	0	0	0	0	0	0	0	0	0	c.1059A>C : p.Arg353Ser	0	0	0	0	0	0	0	0	0	0	0	0	0	0	0	0	0	0	0	0	0
117P	PB	0	0	0	0	0	0	0	0	0	0	0	0	0	0	0	0	0	0	0	0	0	0	0	0	0	0	0	0	0	0	0	0	0	0	0	0	0	0	0	0	0	0	0	0	0	0	0	0
119P	I	0	0	0	0	0	0	0	0	0	0	0	0	0	0	0	0	0	0	0	0	0	0	0	0	0	0	c.1059A>C : p.Arg353Ser	0	0	0	0	0	0	0	0	c.35G>A : p.Gly12Asp	0	0	0	0	0	0	0	0	0	0	0	0
120P	PB	0	0	0	0	0	0	0	0	0	0	0	0	0	0	0	0	0	0	0	0	0	0	0	c.751C>A : c.751C>A(p.=)	0	0	0	0	0	0	0	0	0	0	0	c.34G>C : p.Gly12Arg	0	0	0	0	0	0	0	0	0	0	0	0
123P	I	0	0	0	0	0	c.4348C>T : p.Arg1450Ter & c.4666dupA : p.Thr1556AsnfsTer3	0	0	0	0	0	0	0	0	0	0	0	0	0	0	0	0	0	0	0	0	0	0	0	0	0	0	0	0	0	c.34G>T : p.Gly12Cys	0	0	0	0	0	0	0	0	0	0	0	0
124P	I	0	0	0	0	0	0	0	0	0	0	0	0	0	0	0	0	0	0	0	0	0	0	0	0	0	0	0	0	0	0	0	0	0	0	0	c.34G>A : p.Gly12Ser	0	0	0	0	0	0	0	0	0	0	0	0
126P	PB	0	c.1292C>T : p.Thr431Met & c.1111C>T : p.Arg371Cys	0	0	0	0	0	0	0	0	0	00:00:00	0	0	0	0	0	0	0	0	0	0	0	0	0	0	0	0	0	0	0	0	0	0	0	c.38G>A : p.Gly13Asp	0	0	0	0	0	0	0	0	0	0	0	0
128P	PB	c.49G>A : p.Glu17Lys	0	0	0	0	0	0	0	0	0	0	c.47_50delTGGC : p.Leu16ProfsTer9	0	0	0	0	0	0	0	0	0	0	0	0	0	0	c.1059A>C : p.Arg353Ser	0	0	0	0	0	0	0	0	c.35G>T : p.Gly12Val	0	0	0	0	0	0	0	0	0	0	0	0
129P	I	0	0	0	0	0	0	0	0	0	0	0	0	0	0	0	0	0	0	0	0	0	0	0	0	0	0	0	0	0	0	0	0	0	0	0	0	0	0	0	0	0	0	0	0	0	0	0	0
130P	I	0	0	0	0	0	c.4682dupA : p.Asp1562GlyfsTer5	0	0	0	0	0	0	0	0	0	0	0	0	0	0	0	0	0	0	0	0	0	0	c.2530C>T : p.Arg844Cys	0	0	0	0	0	0	c.35G>A : p.Gly12Asp	0	0	c.2757delA : p.Lys919AsnfsTer2	0	0	0	0	0	0	0	c.1009G>A : p.Ala337Thr	0
131P	PB	0	0	0	0	0	0	0	0	0	0	0	0	0	0	0	0	0	0	0	0	0	0	0	0	0	0	0	0	0	c.2090G>A : p.Gly697Glu	0	0	0	0	0	0	0	0	0	0	0	0	0	0	c.6725C>T : p.Pro2242Leu	0	0	0
132P	PB	0	0	0	0	0	0	0	0	0	0	0	0	0	0	0	0	0	0	0	0	0	0	0	0	0	0	0	0	0	0	0	0	0	0	0	c.34G>T : p.Gly12Cys & c.34G>A : p.Gly12Ser	0	0	0	0	0	0	0	0	c.2851-4T>A : 0	0	0	0
133P	PB	0	c.527G>A : p.Arg176His	0	0	0	0	0	0	0	0	0	0	0	0	0	0	0	0	0	0	0	0	0	0	0	0	0	0	0	0	0	0	0	0	0	0	0	0	0	0	0	0	0	0	0	0	0	0
134P	PB	0	0	0	0	0	0	0	0	0	0	0	c.68G>T : p.Gly23Val	0	0	0	0	0	0	0	0	0	0	0	0	0	c.395C>T : p.Pro132Leu	0	0	0	0	0	0	0	0	0	c.35G>T : p.Gly12Val	0	0	0	0	0	0	0	0	0	0	0	0
136P	I	0	0	0	0	0	c.4666dupA : p.Thr1556AsnfsTer3	0	0	0	0	0	0	0	0	0	0	0	0	c.509G>A : p.Arg170Gln	0	0	0	0	0	0	0	0	0	0	0	0	0	0	0	0	0	0	0	0	0	0	0	0	0	0	0	0	0
137P	PB	c.49G>A : p.Glu17Lys	0	0	0	0	0	0	0	0	0	0	0	0	0	0	0	0	0	0	0	0	0	0	0	0	0	0	0	0	0	0	0	0	0	0	0	0	0	0	0	0	0	0	0	0	0	0	0
138P	PB	0	0	0	0	0	0	0	0	0	0	0	0	0	0	0	0	0	0	0	0	0	0	0	0	0	0	0	0	0	0	0	0	0	0	0	0	0	0	0	0	c.3409G>A : p.Gly1137Arg	0	0	0	0	0	0	0
13P	PB	0	0	0	0	0	0	0	0	0	0	0	0	0	0	0	0	c.167G>A : p.Arg56Gln	0	0	0	0	0	0	0	0	0	0	0	0	0	0	0	0	0	0	c.34G>C : p.Gly12Arg	0	c.529-3C>T : 0	0	0	0	0	0	0	c.5398A>G : p.Thr1800Ala	0	0	0
141P	PB	0	0	0	0	0	0	0	0	0	0	0	00:00:00	0	0	0	0	0	0	0	0	0	0	0	0	0	0	0	0	0	0	0	0	0	0	0	c.34G>C : p.Gly12Arg	0	0	0	0	0	0	0	0	c.728C>T : p.Ala243Val & c.2617C>T : p.Arg873Cys	0	0	c.5069C>T : p.Ser1690Leu
143P	PB	0	0	0	0	0	0	0	0	0	0	0	0	0	0	0	0	0	0	0	0	0	0	0	0	0	0	0	0	0	0	0	0	0	0	0	0	0	0	0	0	0	0	0	0	0	0	0	0
146P	PB	0	0	0	0	0	0	0	0	0	0	0	00:00:00	0	0	0	0	0	0	0	0	0	0	0	0	0	0	0	0	0	0	0	0	0	0	0	c.34G>C : p.Gly12Arg	0	0	0	0	0	0	0	0	0	0	0	0
147P	PB	0	0	0	0	0	0	0	0	0	0	0	0	c.98C>T : p.Ser33Phe	0	0	0	0	0	0	0	0	0	0	0	0	0	0	0	0	0	0	c.1885G>A : p.Gly629Ser	0	0	0	c.35G>A : p.Gly12Asp	0	0	0	0	0	0	0	0	0	0	0	0
148P	PB	0	0	0	0	0	0	0	0	0	0	0	0	0	0	0	c.2155G>A : p.Gly719Ser	0	0	0	0	0	0	0	0	0	0	0	0	0	0	0	0	0	0	0	c.35G>A : p.Gly12Asp	0	0	0	0	0	0	0	0	0	0	0	0
149P	PB	0	0	0	0	0	0	0	0	0	0	0	c.131dupA : p.Tyr44Ter	0	0	0	0	0	0	0	0	0	0	0	0	0	0	0	0	0	0	0	0	0	0	0	c.35G>A : p.Gly12Asp	0	0	0	0	0	0	0	0	0	0	0	0
14P	PB	0	0	0	0	0	0	0	0	0	0	0	0	0	0	0	0	0	0	0	0	0	0	0	0	0	0	0	0	0	0	0	0	0	0	0	0	0	0	0	0	0	0	0	0	0	0	0	0
150P	PB	0	0	0	0	0	0	0	0	0	0	0	0	0	0	0	0	0	0	0	0	0	0	0	0	0	0	0	0	0	0	0	0	0	0	0	0	0	0	0	0	0	0	0	0	0	0	0	0
151P	PB	0	0	0	0	0	0	0	0	0	0	0	0	0	0	0	0	0	0	0	0	0	0	0	0	0	0	0	0	0	0	0	0	0	0	0	c.35G>A : p.Gly12Asp	0	0	0	0	0	0	0	0	0	0	0	0
152P	PB	0	0	0	0	0	0	0	0	0	0	0	0	0	0	0	0	0	0	0	0	0	0	0	0	0	0	0	0	0	0	0	0	0	0	0	c.35G>A : p.Gly12Asp	0	c.589C>T : p.Pro197Ser	0	0	0	0	0	0	0	0	0	0
153P	PB	0	0	0	0	0	0	0	0	0	0	0	0	0	0	0	0	0	0	0	0	0	0	0	0	0	0	0	0	0	0	0	0	0	0	0	c.35G>T : p.Gly12Val	0	0	0	0	0	0	0	0	0	0	0	0
156P	PB	0	0	0	0	0	0	0	0	0	0	0	00:00:00	0	0	0	0	0	0	0	0	0	0	0	0	0	0	0	0	0	0	0	0	0	0	0	c.35G>A : p.Gly12Asp	0	c.703G>A : p.Ala235Thr	0	0	0	0	0	0	0	0	0	0
158P	PB	0	0	0	0	0	0	0	0	0	0	0	0	0	0	0	0	0	0	0	0	0	0	0	0	0	0	0	0	0	0	0	0	0	0	0	0	0	0	0	0	0	0	0	0	0	0	0	0
15P	I	0	0	0	0	0	0	0	0	0	0	0	0	0	0	0	0	0	0	0	0	0	0	0	0	0	0	0	0	0	0	0	0	0	0	0	0	0	c.185C>T : p.Ala62Val	0	0	0	0	0	0	0	0	0	0
161P	PB	0	0	0	0	0	0	0	0	0	0	0	0	0	0	0	c.2237_2238delAA : p.Glu746ValfsTer16 & c.2241_2247delAAGAGAA : p.Arg748GlnfsTer16 & c.2251_2253delACA : p.Thr751del	0	0	0	0	0	0	0	0	0	0	0	0	0	0	0	0	0	0	0	0	0	0	0	0	0	0	0	0	0	0	0	0
164P	PB	0	0	0	0	0	0	0	0	0	0	0	0	0	0	0	0	0	0	c.2189C>T : p.Pro730Leu	0	0	0	0	0	0	0	0	0	0	0	0	0	0	0	0	c.35G>A : p.Gly12Asp	0	0	0	0	0	0	0	0	0	0	0	0
166P	I	0	0	0	0	0	c.4666dupA : p.Thr1556AsnfsTer3	0	0	0	0	0	0	0	0	0	0	0	0	0	0	0	0	0	0	0	0	0	0	0	0	0	0	0	0	0	0	0	0	0	0	0	0	0	0	0	0	0	0
171P	PB	0	0	0	0	0	0	0	0	0	0	0	0	0	0	0	0	0	0	0	0	0	0	0	0	0	0	0	0	0	0	0	0	0	0	0	c.35G>A : p.Gly12Asp	0	0	c.559G>A : p.Glu187Lys	0	0	0	0	0	0	0	0	0
173P	PB	0	0	0	0	0	0	0	0	0	0	0	0	0	0	0	0	0	0	0	0	0	c.1513C>T : p.Arg505Cys	0	0	0	0	0	0	0	0	0	0	0	0	0	c.38G>A : p.Gly13Asp & c.35G>A : p.Gly12Asp	0	0	0	0	0	0	0	0	0	0	0	0
174P	I	0	0	0	0	0	0	0	0	0	0	0	0	0	0	0	0	0	0	c.850G>A : p.Gly284Arg	0	0	0	0	0	0	0	0	0	0	0	0	0	0	0	0	0	0	0	0	0	0	0	0	0	0	0	0	0
175P	PB	0	0	0	0	0	0	0	0	0	0	0	0	0	0	0	0	0	0	0	0	0	0	0	0	0	0	00:00:00	0	0	0	0	0	0	0	0	0	0	0	0	0	0	0	0	0	c.3197+9delA : 0	0	0	0
178P	PB	0	0	0	0	0	0	0	0	0	0	0	0	0	0	0	0	0	0	0	0	0	0	0	0	c.1133T>C : p.Ile378Thr	0	0	0	0	0	0	0	0	0	0	0	0	0	0	0	c.3683G>A : p.Cys1228Tyr	0	0	0	0	0	0	0
179P	I	0	c.472C>T : p.Leu158Phe	0	0	0	0	0	0	c.1780G>A : p.Asp594Asn	0	0	0	0	0	0	0	c.212C>T : p.Pro71Leu	0	0	0	0	0	0	0	0	0	0	0	0	0	0	0	0	0	0	0	0	0	0	0	0	0	0	0	c.7189+8delA : 0	0	0	0
17P	I	0	0	0	0	0	0	0	0	0	0	0	00:00:00	0	0	0	0	0	0	0	0	0	0	0	c.755C>T : p.Ser252Leu	0	0	0	0	0	0	0	0	0	0	0	c.183A>T : p.Gln61His	0	0	0	0	0	0	0	0	0	0	0	0
181P	I	0	0	0	0	0	0	0	0	0	0	0	0	0	0	0	0	0	0	0	0	0	0	0	0	0	0	0	0	0	0	0	0	0	0	0	0	0	0	0	0	0	0	0	0	0	0	0	0
182P	I	0	0	0	0	0	0	0	0	0	0	0	0	0	0	0	0	0	0	0	0	0	0	0	0	0	0	0	0	c.2531G>A : p.Arg844His	0	0	0	0	0	0	0	0	0	0	0	0	0	0	0	0	0	0	0
184P	I	0	0	0	0	0	0	0	0	0	0	0	0	0	0	0	0	0	0	0	0	0	c.1513C>T : p.Arg505Cys	0	0	0	0	0	0	0	0	0	0	0	0	0	c.34G>T : p.Gly12Cys	0	0	0	0	0	0	0	0	0	0	0	0
18P	PB	0	0	0	0	0	0	0	0	0	0	0	0	0	0	0	0	0	0	0	0	0	0	0	0	0	0	0	0	0	0	0	0	0	0	0	0	0	0	0	0	0	0	0	0	0	0	0	0
20P	PB	0	0	0	0	0	0	0	0	0	0	0	0	0	0	0	0	0	0	0	0	0	0	0	0	0	0	0	0	0	0	0	0	0	0	0	c.34G>C : p.Gly12Arg	0	0	c.2824delA : p.Thr942GlnfsTer26 & c.2824A>T : p.Thr942Ser	0	0	0	0	0	0	0	0	0
22P	PB	0	0	0	0	0	0	0	0	0	0	0	0	0	0	0	0	0	0	0	0	0	0	0	0	0	0	0	0	0	0	0	0	0	0	0	0	0	0	0	0	0	0	0	0	0	0	0	0
23P	PB	0	0	0	0	0	0	0	0	0	0	0	0	0	0	0	0	0	0	0	0	0	0	0	0	0	0	0	0	0	0	0	0	0	0	0	0	0	0	0	0	0	0	0	0	0	0	0	0
25P	I	0	0	0	0	0	c.4588G>T : p.Glu1530Ter	0	0	0	0	0	0	0	0	0	0	0	0	c.2537G>T : p.Ser846Ile	0	0	0	0	0	0	0	0	0	0	0	0	0	0	0	0	0	0	0	0	0	0	0	0	0	0	0	0	0
27P	I	0	0	0	0	0	0	0	0	0	0	c.1907C>T : p.Ala636Val	0	0	c.186-4C>T : 0	0	0	0	0	c.2561G>A : p.Gly854Asp	0	0	c.1169G>A : p.Cys390Tyr	0	0	0	0	0	0	0	0	0	0	0	0	0	c.183A>C : p.Gln61His	0	0	0	0	0	0	0	0	0	0	0	0
28P	PB	0	0	0	0	0	0	0	0	0	0	0	00:00:00	0	0	0	0	0	0	0	0	0	0	0	0	0	0	0	0	0	0	0	0	0	0	0	0	0	0	0	0	0	0	0	0	0	0	0	0
2P	I	0	0	0	0	0	0	0	0	0	0	0	0	0	0	0	0	0	0	0	0	c.1369+5G>A : 0	0	0	0	0	0	c.854G>A : p.Cys285Tyr	0	0	0	0	0	0	0	0	0	0	0	0	0	0	0	0	0	c.3496+8C>T : 0	0	0	0
31P	PB	0	0	0	0	0	0	0	0	0	0	0	0	0	0	0	0	0	0	0	0	0	0	0	0	0	0	0	0	0	0	0	0	0	0	0	0	0	0	0	0	0	0	0	0	0	0	0	0
32P	PB	0	0	0	0	0	0	0	0	0	0	0	0	0	0	0	0	0	0	0	0	0	0	0	0	0	0	0	0	0	0	0	0	0	0	0	0	0	0	c.2824delA : p.Thr942GlnfsTer26	0	0	0	0	0	0	0	0	0
33P	PB	0	0	0	0	0	0	0	0	0	0	0	0	0	0	0	0	0	0	0	0	0	0	0	0	0	0	0	0	0	0	0	0	0	0	0	c.35G>T : p.Gly12Val	0	0	0	0	0	0	0	0	0	0	0	0
34P	PB	0	0	0	0	0	0	0	0	0	0	0	0	0	0	0	0	0	0	0	0	0	0	0	0	0	0	0	0	0	0	0	0	0	0	0	c.35G>A : p.Gly12Asp & c.35G>T : p.Gly12Val	0	0	0	0	0	0	0	0	0	0	0	0
36P	PB	0	0	0	0	0	0	0	0	0	0	0	0	0	0	0	0	0	0	c.310G>A : p.Val104Met	0	0	0	0	0	0	0	0	0	c.2530C>T : p.Arg844Cys	0	0	0	0	0	0	0	0	0	0	0	0	0	0	0	c.4157delA : p.Lys1386ArgfsTer20	0	0	0
37P	I	0	0	0	0	0	0	0	0	0	0	0	0	0	0	0	0	0	0	0	0	0	0	0	0	0	0	0	0	0	0	0	0	0	0	0	0	0	0	0	0	0	0	0	0	0	0	0	0
38P	I	0	0	0	0	0	0	0	0	0	0	0	0	0	0	0	0	0	0	0	0	0	0	0	0	0	0	0	0	0	0	0	0	0	0	0	0	0	0	0	0	0	0	0	0	0	0	0	0
39P	I	0	0	0	0	0	0	0	0	0	0	0	0	0	0	0	0	0	0	0	0	0	0	0	0	0	0	0	0	0	0	0	0	0	0	0	0	0	0	c.2824delA : p.Thr942GlnfsTer26 & c.2824A>T : p.Thr942Ser	0	0	0	0	0	0	0	0	0
3P	PB	0	0	0	0	0	0	0	0	0	0	0	0	0	0	0	c.2155G>A : p.Gly719Ser	0	0	0	0	0	0	0	0	0	0	0	0	0	0	0	0	0	0	0	c.35G>A : p.Gly12Asp	0	0	0	0	0	0	0	0	0	0	0	0
42P	PB	0	0	0	0	0	0	0	0	0	0	0	0	0	0	0	0	0	0	0	0	0	0	0	0	0	0	0	0	0	0	0	0	0	0	0	0	0	0	0	0	0	0	0	0	0	0	0	0
44P	I	0	0	0	0	0	0	0	0	0	0	0	0	0	0	0	0	0	0	0	0	0	0	0	0	0	0	0	0	0	0	0	0	0	0	0	c.34G>C : p.Gly12Arg	0	0	0	0	0	0	0	0	0	0	0	0
50P	I	0	0	0	0	0	0	0	0	0	0	0	0	0	0	0	0	0	0	0	0	0	0	0	0	0	0	0	0	0	0	0	0	0	0	0	0	0	0	0	0	0	0	0	0	0	0	0	0
53P	PB	0	0	0	0	0	0	0	0	0	0	0	0	0	0	0	0	0	0	0	0	0	0	0	0	0	0	0	0	0	0	0	0	0	0	0	0	0	0	0	0	0	0	0	0	0	0	0	0
56P	I	0	0	0	0	0	c.4666dupA : p.Thr1556AsnfsTer3	0	0	0	0	0	0	0	0	0	0	0	0	0	0	0	0	0	0	0	0	0	0	0	0	0	0	c.301G>A : p.Ala101Thr	0	0	c.35G>A : p.Gly12Asp	0	0	0	0	0	0	0	0	0	0	0	0
58P	I	0	0	0	0	0	0	0	0	0	0	0	0	0	0	0	0	0	0	c.526G>A : p.Val176Met	0	0	0	0	0	0	0	0	0	0	0	0	0	c.265C>T : p.Pro89Ser	0	0	c.34G>A : p.Gly12Ser	0	0	0	0	0	0	0	0	0	0	0	0
60P	PB	0	0	0	0	0	0	0	0	0	0	0	0	0	0	0	0	0	0	0	0	0	0	0	0	0	0	0	0	0	0	0	0	0	0	0	0	0	0	0	0	0	0	0	0	0	0	0	0
61P	PB	0	0	0	0	0	0	0	0	0	0	0	c.130dupT : p.Tyr44LeufsTer76	0	0	0	0	0	0	0	0	0	0	0	0	0	0	0	0	0	0	0	0	0	0	0	0	0	0	c.2824A>T : p.Thr942Ser	0	0	0	0	0	0	0	0	0
64P	I	0	0	0	0	0	0	0	0	c.1406G>A : p.Gly469Glu	0	0	0	c.134C>T : p.Ser45Phe	0	0	0	0	0	0	0	0	0	0	0	0	0	0	0	0	0	0	0	0	0	0	c.35G>A : p.Gly12Asp	0	0	0	0	0	0	0	0	0	0	0	0
65P	PB	0	0	0	0	0	0	0	0	0	0	0	0	0	0	0	0	0	0	0	0	0	0	0	0	0	0	0	0	0	0	0	0	0	0	0	0	0	0	0	0	0	0	0	0	0	0	0	0
67P	I	0	0	0	0	0	c.4666dupA : p.Thr1556AsnfsTer3	0	0	0	0	0	0	0	0	0	0	0	0	0	0	0	0	0	0	0	0	0	0	0	0	0	0	0	0	0	c.35G>A : p.Gly12Asp	0	0	0	0	0	0	0	0	0	0	0	0
68P	PB	0	0	0	0	0	0	0	0	0	0	0	0	0	0	0	0	0	0	0	0	0	0	0	0	0	0	c.1059A>C : p.Arg353Ser	0	0	0	0	0	0	0	0	c.35G>A : p.Gly12Asp	0	0	0	0	0	0	0	0	0	0	0	0
71P	PB	0	0	0	0	0	0	0	0	0	0	0	0	0	0	0	0	0	0	0	0	0	0	0	0	0	0	0	0	0	0	0	0	0	0	0	0	0	0	c.2824delA : p.Thr942GlnfsTer26 & c.2824A>T : p.Thr942Ser	0	0	0	0	0	0	0	0	0
72P	PB	0	0	0	0	0	0	0	0	0	0	0	0	0	0	0	0	0	0	0	0	0	0	0	0	0	0	0	0	0	0	0	0	c.101C>T : p.Ala34Val	0	0	c.35G>A : p.Gly12Asp	0	0	0	0	0	0	0	0	c.4421C>T : p.Ala1474Val	0	0	0
74P	PB	0	0	0	0	0	0	0	0	0	0	0	0	0	0	0	0	0	0	0	0	0	0	0	0	0	0	0	0	0	0	0	0	0	0	0	0	0	0	0	0	0	0	0	0	0	0	0	0
76P	PB	0	0	0	0	0	0	0	0	0	0	0	0	0	0	0	0	0	0	0	0	0	0	0	0	0	0	0	0	0	0	0	0	0	0	0	0	0	0	0	0	0	0	0	0	0	0	0	0
79P	PB	0	0	0	0	0	0	0	0	0	0	0	0	0	0	0	0	0	c.2446C>T : p.Arg816Cys	0	0	0	0	0	0	0	0	0	0	0	0	0	0	c.68G>A : p.Cys23Tyr	0	0	c.35G>T : p.Gly12Val	0	0	0	0	0	0	0	0	0	0	0	0
80P	I	0	0	0	0	0	0	0	0	0	0	0	0	0	0	0	0	0	0	0	0	0	0	0	0	0	0	0	0	0	0	0	0	0	0	0	0	0	0	0	0	0	0	0	0	0	0	0	0
86P	PB	0	0	0	0	0	0	0	0	0	0	0	00:00:00	0	0	0	0	0	0	0	0	0	0	0	0	0	0	0	0	0	0	0	0	0	0	0	c.35G>T : p.Gly12Val	0	0	0	0	0	0	0	0	0	0	0	0
87P	PB	0	0	0	0	0	0	0	0	0	0	0	0	0	0	0	0	0	0	0	0	0	0	0	0	0	0	c.1059A>C : p.Arg353Ser	0	0	0	0	0	0	0	0	c.35G>A : p.Gly12Asp	0	0	0	0	0	0	0	0	0	0	0	0
88P	PB	0	0	0	0	0	0	0	0	0	0	0	c.147_150+1delCCAGG : 0 & c.141_145delGCCGA : p.Arg47SerfsTer71	0	0	0	0	0	0	0	0	0	0	0	0	0	0	0	0	0	0	0	0	0	0	0	c.35G>T : p.Gly12Val	0	0	0	0	0	0	0	0	0	0	0	0
8P	PB	0	0	0	0	0	0	0	0	0	0	0	0	0	0	0	0	0	0	0	0	0	0	0	0	0	0	0	0	0	0	0	0	0	0	0	0	0	0	0	0	0	0	0	0	0	0	0	0
92P	PB	0	0	0	0	0	c.4585C>T : p.Gln1529Ter & c.4666dupA : p.Thr1556AsnfsTer3	0	0	0	0	0	0	0	0	0	0	0	0	0	0	0	0	0	0	0	0	0	0	0	0	0	0	0	0	0	c.35G>T : p.Gly12Val	0	0	0	0	0	0	0	0	0	0	0	0
93P	PB	0	0	0	0	0	0	0	0	0	0	0	0	0	0	0	0	0	0	0	0	0	0	0	0	0	0	c.1059A>C : p.Arg353Ser	0	0	0	0	0	0	0	0	c.35G>A : p.Gly12Asp	0	0	c.2824delA : p.Thr942GlnfsTer26	0	0	0	0	0	0	0	0	0
98P	PB	0	0	0	0	0	c.4678G>T : p.Glu1560Ter	0	0	0	0	0	0	0	0	0	0	0	0	0	0	0	0	0	0	0	0	0	0	0	0	0	0	0	0	c.1463C>T : p.Thr488Met	c.35G>A : p.Gly12Asp	0	0	0	0	0	0	0	0	0	0	0	0
99P	PB	0	0	0	0	0	0	0	0	0	0	0	0	0	0	0	0	0	0	0	0	0	0	0	0	0	0	c.1059A>C : p.Arg353Ser	0	c.2530C>T : p.Arg844Cys	0	0	0	0	0	0	0	0	0	c.2824delA : p.Thr942GlnfsTer26 & c.2824A>T : p.Thr942Ser	0	0	0	0	0	0	0	0	0
9P	PB	0	0	0	0	0	0	0	0	0	0	0	0	0	0	0	0	0	c.929C>T : p.Ser310Phe	0	0	0	0	0	0	0	0	0	0	0	0	0	0	0	0	0	0	0	0	0	0	0	0	0	0	0	0	0	0
178P	PB	0	0	0	0	0	0	0	0	0	0	0	0	0	0	0	0	0	0	0	0	0	0	0	0	c.1133T>C : p.Ile378Thr	0	0	0	0	0	0	0	0	0	0	0	0	0	0	0	c.3683G>A : p.Cys1228Tyr	0	0	0	0	0	0	0
[truncated: 22 more columns]
